# Supplementary material for: Freezing Behavior as a Response to Sexual Visual Stimuli as Demonstrated by Posturography
Source: PLoS One. 2015 May 20;10(5):e0127097. doi: 10.1371/journal.pone.0127097 (PMC4439164; doi:10.1371/journal.pone.0127097)
Supplement: S1 Posturographic data in the three conditions — (XLS) [file pone.0127097.s001.xls]

## Sheet: Feuil1
	COP-ML			Amp COP-ML			COP-AP			Amp COP AP			AREA			SD ML			SD COP AP
	APPETITIVE	NEUTRAL	HUMOROUS	APPETITIVE	NEUTRAL	HUMOROUS	APPETITIVE	NEUTRAL	HUMOROUS	APPETITIVE	NEUTRAL	HUMOROUS	APPETITIVE	NEUTRAL	HUMOROUS	APPETITIVE	NEUTRAL	HUMOROUS	APPETITIVE	NEUTRAL	HUMOROUS
S01	-2.19361	3.43496	-4.19965	14.8161	33.3887	42.818	3.97416	-6.13544	7.48322	25.4465	60.2042	75.731	12.6405	42.3866	47.9886	2.89209	6.15284	7.63891	4.88956	10.9491	13.2326
S02	-2.12241	0.449514	-1.40284	7.73676	21.7278	8.30405	-2.38205	0.42973	1.51161	13.1959	25.0919	18.1172	44.9219	161.518	60.6181	1.51505	2.67018	1.56266	2.13006	3.54533	3.22382
S03	0.540856	0.937417	1.17049	15.3571	19.5029	15.3056	-0.941484	-0.860223	3.07727	22.0894	20.8173	21.4184	143.16	170.432	181.417	2.83291	2.91986	2.8746	3.46292	3.97059	4.30409
S04	1.67026	-2.73605	-0.758306	12.2945	16.4035	16.1981	-2.69528	-1.6029	0.631234	19.8825	20.035	23.8405	111.3	126.011	173.407	2.5689	2.7256	3.20849	3.18949	3.29596	4.00447
S05	0.0156261	-1.12536	-4.46221	21.7054	27.6973	25.0109	-3.83183	-6.81973	-8.02837	36.4954	31.5637	42.02	292.72	376.993	431.236	3.51172	3.93329	4.50365	6.54395	6.6674	6.85569
S06	2.74206	-0.12363	0.612631	30.2495	32.3922	34.0631	-5.07434	-7.30366	-3.99272	28.3677	29.5148	30.5497	348.572	490.142	491.156	4.99999	5.73718	5.83611	5.03351	5.86632	5.84836
S07	4.08471	0.63371	-0.54351	26.6632	47.9485	47.3114	7.30752	-0.259096	-2.38885	30.2464	39.2295	30.8293	237.593	405.296	371.482	3.73113	4.82214	4.60345	5.31183	6.51657	5.65498
S08	0.274652	3.12332	0.989707	11.9925	15.8223	50.0086	0.592354	2.34572	0.686211	23.9254	23.852	32.9094	112.928	163.785	320.577	2.10837	2.58612	4.58226	4.3794	4.44542	4.8826
S09	2.93765	4.2047	-0.348935	27.7944	92.7297	36.5328	4.01441	8.5715	4.65658	53.0512	77.873	45.9609	547.436	2185.15	527.104	4.02399	12.5641	5.12926	9.47363	11.5802	7.3518
S10	1.73781	3.48951	-0.153456	21.031	33.7215	27.2539	6.44156	6.85245	3.42552	72.544	69.8033	38.3552	271.253	674.084	253.508	2.41139	4.93509	3.59791	9.0461	11.2179	5.2938
S11	-5.12034	1.24162	-1.15235	53.1178	43.3768	38.7134	-6.77552	1.37334	2.43876	25.8477	53.706	50.2325	213.403	754.389	847.475	4.6866	5.77834	6.43446	3.29715	9.78616	8.8729
S12	-0.357393	0.703655	-0.248566	12.8946	20.4879	28.6105	2.81553	-0.0156933	-3.94429	26.6551	26.0571	23.8115	95.8608	201.675	217.37	1.85387	3.18006	3.51928	3.7554	3.81876	3.84664
S13	0.725989	-0.366552	-1.92808	17.6005	75.3705	36.772	5.55733	1.14124	-1.10323	29.7276	64.5285	60.8123	212.599	1777.08	628.193	2.83177	10.2039	5.32867	5.12765	11.3706	7.80568
S14	1.44916	-0.276685	2.80477	53.6426	28.2453	50.2269	-1.03951	1.25479	8.73586	68.7209	58.5004	68.1511	1204.24	715.666	1455.48	9.60404	4.25378	6.83782	10.3653	10.744	10.1265
S15	0.839245	3.03748	-13.9195	21.0562	20.0362	58.3109	4.05612	-3.83095	21.3961	33.8762	29.4648	52.5733	277.999	262.293	1152.28	3.51851	3.68259	7.14839	5.48776	5.00836	8.17697
S16	4.92106	-4.61704	-0.125062	32.2453	56.2256	47.0112	3.21569	-0.823779	3.41326	40.6398	54.6005	48.3865	445.679	1001.9	514.606	5.2219	8.9698	5.77113	6.00297	7.9812	6.32673
S17	3.21847	2.21365	-0.206279	29.1794	21.9092	18.1991	-1.41995	-0.402919	-1.45156	26.272	27.5011	27.7616	200.554	188.039	184.035	3.486	2.85586	2.74507	4.03696	4.6716	4.6642
S18	2.39547	0.409197	-1.66513	11.6343	22.9856	18.2844	0.778717	-1.17625	-6.35831	15.8171	29.9319	21.8887	81.7108	191.797	153.528	1.98938	3.20222	3.35164	2.97518	4.21932	3.901
S19	-0.643558	-0.897384	-1.66694	8.51931	7.32914	8.46793	1.02414	0.338835	0.147056	13.9341	13.6283	17.1343	42.5508	40.1996	70.2495	1.31434	1.23203	1.85503	2.36644	2.33918	2.84727
S20	-3.90775	2.1312	-1.95848	12.6757	12.7907	17.7024	5.98275	-1.04634	-1.70619	24.0965	22.0303	24.9627	153.382	143.752	277.979	2.41823	2.4384	3.87801	4.43057	4.14314	5.02063
S21	-0.163753	0.613265	-3.75158	19.8897	21.0976	23.5709	-6.91943	-2.35092	1.16969	29.654	22.2272	26.4892	238.688	223.154	250.737	3.4765	4.03348	4.07718	4.9398	3.95973	4.63854
S22	3.85492	-1.14855	0.226968	15.0078	12.7814	30.5296	-3.88021	-4.87236	-2.97998	22.2944	19.1392	24.0751	150.566	121.555	231.616	2.62077	2.4522	3.78396	4.12546	3.59991	3.92478
S23	3.03324	-1.62409	-0.722916	12.2376	9.0015	11.1104	-2.24018	-2.95822	-0.82213	21.1635	19.09	25.8698	105.203	73.7317	156.25	2.23363	1.54069	1.99939	3.4985	3.3753	5.12662
mean	0.866625	0.595994	-1.45258	21.2757	30.1292	30.0138	0.372196	-0.789169	1.13029	30.6062	36.4517	36.1687	241.085	456.132	391.23	3.29787	4.4726	4.35945	4.95085	6.22052	5.91003
